# Supplementary material for: 2,3-Bisphosphoglycerate Mutase (BPGM), a Metabolic Player Shaping Stress-Adaptive Transcriptional States in Clear Cell Renal Cell Carcinoma
Source: Cells. 2026 Mar 31;15(7):633. doi: 10.3390/cells15070633 (PMC13072826; doi:10.3390/cells15070633)
Supplement: Supplementary file 1 [file cells-15-00633-s001.zip]

Archive with 1 entries (1 files):
- cells-4194084-supplementary.pdf
